# Supplementary material for: A Propidium Monoazide (PMAxx)-Droplet Digital PCR (ddPCR) for the Detection of Viable Burkholderia cepacia Complex in Nuclease-Free Water and Antiseptics
Source: Microorganisms. 2022 Apr 30;10(5):943. doi: 10.3390/microorganisms10050943 (PMC9147393; doi:10.3390/microorganisms10050943)
Supplement: Supplementary file 1 [file microorganisms-10-00943-s001.zip]

Archive with 1 entries (1 files):
- microorganisms-1692048-supplementary.pdf
